# Supplementary material for: Association between Hepatic Oxidative Stress Related Factors and Activation of Wnt/β-Catenin Signaling in NAFLD-Induced Hepatocellular Carcinoma
Source: Cancers (Basel). 2022 Apr 20;14(9):2066. doi: 10.3390/cancers14092066 (PMC9102393; doi:10.3390/cancers14092066)
Supplement: Supplementary file 1 [file cancers-14-02066-s001.zip]

Archive with 3 entries (3 files):
- cancers-1682248-supplementary Figure S1.png
- cancers-1682248-supplementary Figure S2.pdf
- cancers-1682248-supplementary Table S1.xlsx
