# Supplementary material for: Association between Hepatic Oxidative Stress Related Factors and Activation of Wnt/β-Catenin Signaling in NAFLD-Induced Hepatocellular Carcinoma
Source: Cancers (Basel). 2022 Apr 20;14(9):2066. doi: 10.3390/cancers14092066 (PMC9102393; doi:10.3390/cancers14092066)
Supplement: Supplementary file 1 [file cancers-14-02066-s001.zip › cancers-1682248-supplementary Table S1.xlsx]

## Sheet: Supplementary Table S1
Supplementary Table S1 Baseline characteristics of 94 patients with HCC.
	All (n=94)	HBV-HCC (n=27)	HCV-HCC (n=29)	ALD-HCC (n=13)	NAFLD-HCC (n=14)	nonALD-NBNC-HCC (n= 25)
Age	71 (47-88)	66 (50-77)	73 (56-88)	72 (48-84)	75 (47-86)	77 (61-81)
Sex, male/female	65/29	17/10	18/11	13/0	9/5	17/8
Hemoglobin (range), g/dL	12.8 (8.5-18.1)	13.2 (8.9-15.6)	13.3 (8.5-18.1)	12.5 (10.6-16.9)	12.0 (10.1-14.9)	12.3 (8.5-16.8)
Platelet (range), x10^4/μL	15.3 (5.3-29.8)	14.5 (7.5-28.3)	15.3 (5.6-29.8)	16.5 (10.6-29.1)	15.6 (5.3-29.3)	15.3 (9.3-23.9)
Total Bilirubin (range), mg/dL	0.6 (0.3-2.4)	0.7 (0.3-2.4)	0.6 (0.3-1.9)	0.6 (0.3-1.6)	0.65 (0.3-1.2)	0.5 (0.3-1.9)
Albumin (range), g/ dL	3.9 (2.9-4.8)	3.9 (2.9-4.6)	3.9 (2.9-4.8)	3.8 (3.2-4.6)	3.8 (3.0-4.5)	3.8 (3.1-4.5)
AST (range), IU/L	30.5 (11-136)	29 (17-98)	30 (11-117)	27 (15-71)	35.5 (15-136)	26 (14-42)
ALT (range), IU/L	26.5 (4-145)	23 (9-60)	28 (6-108)	33 (4-118)	29.5 (14-145)	16 (5-22)
PT (range), %	90.3 (45.2- > 130)	87.9 (66.3- > 130)	90 (58.9-107)	97.5 (72.5-107)	90.2 (52.5-111)	90.3 (45.2-105)
Serum ferritin (range), ng/ml	143.5 (1.5-2674)	190.9 (12.9-879.3)	118.7 (6.1-2674)	378 (1.5-903.6)	74.3 (14.9-572.9)	135.9 (24.7-671)
AFP (range), ng/mL	14 (0.8-27851)	22.1 (0.8-22407)	16.7 (2-4188)	38.4 (2.2-27851)	3.8 (1.4-913.1)	13.5 (2.4-2572)
PIVKA-II (range), mAU/mL	64 (7-144822)	36.5 (7-5300)	64 (9-6789)	64 (21-21734)	38 (12-144822)	976 (99-53696)
Child-Pugh class A/B/C	90/4/0	26/1/0	28/1/0	13/0/0	13/1/0	23/2/0
BCLC stage 0/A/B/C/D	23/71/0/0	15/12/0/0	0/29/0/0	3/10/0/0	4/10/0/0	5/20/0/0
Stage (UICC 8th Edition)
T status, 1a/1b/2/3/4	23/32/33/2/4	15/6/5/0/1	0/14/14/1/0	3/3/5/0/2	4/5/4/0/1	5/9/9/1/1
N status, 0/1	93/1	26/1	29/0	13/0	14/0	25/0
M status, 0/1†	92/2	25/2	29/0	13/0	14/0	25/0
IA/IB/II/IIIA/IIIB/IVA/IVB	22/32/31/2/4/1/2	14/6/3/0/1/1/2	0/14/14/1/0/0/0	3/3/5/0/2/0/0	4/5/4/0/1/0/0	5/9/9/1/1/0/0
† one case had adrenal metastasis, one case had diaphragm dissemination.
HBV, Hepatitis B virus; HCV, Hepatits C virus;
ALD, alcoholic liver disease; NAFLD, non alcholic fatty liver disease;
NBNC, non-B non-C;
AST, aspartate aminotransferase; ALT, alanine aminotransferase;
PT, prothrombin time; AFP, alpha-fetoprotein;
PIVKA-II, protein induced by vitamin K absence or antagonist-II;
BCLC, Barcelona Clinic Liver Cancer
